# Supplementary material for: Mechanistic Systems Biology of High-Salinity Fermented Seafood: Multi-Omics Integration for Microbial Safety and Quality Prediction
Source: Biology (Basel). 2026 May 12;15(10):772. doi: 10.3390/biology15100772 (PMC13203410; doi:10.3390/biology15100772)
Supplement: Supplementary file 1 [file biology-15-00772-s001.zip]

Archive with 1 entries (1 files):
- biology-4316833-supplementary.pdf
